# Supplementary material for: Co-Creating a Feasible, Acceptable and Safe Home-Based High-Intensity Interval Training Programme for People with Parkinson’s: The HIIT-Home4Parkinson’s Study
Source: Int J Environ Res Public Health. 2023 Apr 27;20(9):5671. doi: 10.3390/ijerph20095671 (PMC10178442; doi:10.3390/ijerph20095671)
Supplement: Supplementary file 1 [file ijerph-20-05671-s001.zip]

Archive with 1 entries (1 files):
- ijerph-2331220-supplementary.pdf
